# Supplementary material for: The GW/BSE Method in Magnetic Fields
Source: Front Chem. 2021 Nov 25;9:746162. doi: 10.3389/fchem.2021.746162 (PMC8655096; doi:10.3389/fchem.2021.746162)
Supplement: Supplementary file 1 [file DataSheet1.zip]

Archive with 48 entries (43 files):
- Data Sheet 1/
- Data Sheet 1/HolzerEtAlSupportingInformation1.pdf
- Data Sheet 1/__MACOSX/
- Data Sheet 1/__MACOSX/._HolzerEtAlSupportingInformation1.pdf
- Data Sheet 1/__MACOSX/._HolzerEtAlSupportingInformation2.tar
- Data Sheet 1/HolzerEtAlSupportingInformation2/
- Data Sheet 1/HolzerEtAlSupportingInformation2/MP2_Geometries/
- Data Sheet 1/HolzerEtAlSupportingInformation2/MP2_Geometries/Formyl_chloride.xyz
- Data Sheet 1/HolzerEtAlSupportingInformation2/MP2_Geometries/Diacetylene.xyz
- Data Sheet 1/HolzerEtAlSupportingInformation2/MP2_Geometries/CF2.xyz
- Data Sheet 1/HolzerEtAlSupportingInformation2/MP2_Geometries/Thiophosgene.xyz
- Data Sheet 1/HolzerEtAlSupportingInformation2/MP2_Geometries/Cyanoformaldehyde.xyz
- Data Sheet 1/HolzerEtAlSupportingInformation2/MP2_Geometries/Difluorodiazirine.xyz
- Data Sheet 1/HolzerEtAlSupportingInformation2/MP2_Geometries/Cyanoacetylene.xyz
- Data Sheet 1/HolzerEtAlSupportingInformation2/MP2_Geometries/Propynal.xyz
- Data Sheet 1/HolzerEtAlSupportingInformation2/MP2_Geometries/Nitrosamine.xyz
- Data Sheet 1/HolzerEtAlSupportingInformation2/MP2_Geometries/Selenoformaldehyde.xyz
- Data Sheet 1/HolzerEtAlSupportingInformation2/MP2_Geometries/Formaldehyde.xyz
- Data Sheet 1/HolzerEtAlSupportingInformation2/MP2_Geometries/HSiF.xyz
- Data Sheet 1/HolzerEtAlSupportingInformation2/MP2_Geometries/Phosgene.xyz
- Data Sheet 1/HolzerEtAlSupportingInformation2/MP2_Geometries/HCP.xyz
- Data Sheet 1/HolzerEtAlSupportingInformation2/MP2_Geometries/HPO.xyz
- Data Sheet 1/HolzerEtAlSupportingInformation2/MP2_Geometries/HNO.xyz
- Data Sheet 1/HolzerEtAlSupportingInformation2/MP2_Geometries/Thioformylchloride.xyz
- Data Sheet 1/HolzerEtAlSupportingInformation2/MP2_Geometries/Formyl_fluoride.xyz
- Data Sheet 1/HolzerEtAlSupportingInformation2/MP2_Geometries/HCN.xyz
- Data Sheet 1/HolzerEtAlSupportingInformation2/MP2_Geometries/Acetylene.xyz
- Data Sheet 1/HolzerEtAlSupportingInformation2/MP2_Geometries/Tetrazine.xyz
- Data Sheet 1/HolzerEtAlSupportingInformation2/MP2_Geometries/Pyrazine.xyz
- Data Sheet 1/HolzerEtAlSupportingInformation2/MP2_Geometries/Cyanogen.xyz
- Data Sheet 1/HolzerEtAlSupportingInformation2/MP2_Geometries/Acetaldehyd.xyz
- Data Sheet 1/HolzerEtAlSupportingInformation2/MP2_Geometries/Formic_acid.xyz
- Data Sheet 1/HolzerEtAlSupportingInformation2/MP2_Geometries/HPS.xyz
- Data Sheet 1/HolzerEtAlSupportingInformation2/MP2_Geometries/Isocyanogen.xyz
- Data Sheet 1/HolzerEtAlSupportingInformation2/MP2_Geometries/CCl2.xyz
- Data Sheet 1/HolzerEtAlSupportingInformation2/MP2_Geometries/Thionylcarbonylfluoride.xyz
- Data Sheet 1/HolzerEtAlSupportingInformation2/MP2_Geometries/CClF.xyz
- Data Sheet 1/HolzerEtAlSupportingInformation2/MP2_Geometries/SiCl2.xyz
- Data Sheet 1/HolzerEtAlSupportingInformation2/MP2_Geometries/Silylidene.xyz
- Data Sheet 1/HolzerEtAlSupportingInformation2/MP2_Geometries/Glyoxal.xyz
- Data Sheet 1/HolzerEtAlSupportingInformation2/MP2_Geometries/Thioformaldehyde.xyz
- Data Sheet 1/HolzerEtAlSupportingInformation2/MP2_Geometries/H2C3.xyz
- Data Sheet 1/HolzerEtAlSupportingInformation2/MP2_Geometries/Nitrosylcyanide.xyz
- Data Sheet 1/HolzerEtAlSupportingInformation2/Tetracene_Geometries/
- Data Sheet 1/HolzerEtAlSupportingInformation2/Tetracene_Geometries/TetraceneB3LYP.xyz
- Data Sheet 1/HolzerEtAlSupportingInformation2/Tetracene_Geometries/TetraceneBHLYP.xyz
- Data Sheet 1/HolzerEtAlSupportingInformation2/Tetracene_Geometries/TetraceneCAMB3LYP.xyz
- Data Sheet 1/HolzerEtAlSupportingInformation2/Tetracene_Geometries/TetracenePBE0.xyz
