# Supplementary material for: The GW/BSE Method in Magnetic Fields
Source: Front Chem. 2021 Nov 25;9:746162. doi: 10.3389/fchem.2021.746162 (PMC8655096; doi:10.3389/fchem.2021.746162)
Supplement: Supplementary file 1 [file DataSheet1.zip › Data Sheet 1/HolzerEtAlSupportingInformation2/MP2_Geometries/Formyl_chloride.xyz]

4
Energy =
C     0.0730777   -0.0000000    0.4630283 
O     1.2301657    0.0000000    0.1994871 
H    -0.3629844    0.0000000    1.4672608 
Cl   -1.2048040    0.0000000   -0.7492802 
