# Supplementary material for: The GW/BSE Method in Magnetic Fields
Source: Front Chem. 2021 Nov 25;9:746162. doi: 10.3389/fchem.2021.746162 (PMC8655096; doi:10.3389/fchem.2021.746162)
Supplement: Supplementary file 1 [file DataSheet1.zip › Data Sheet 1/HolzerEtAlSupportingInformation2/MP2_Geometries/Diacetylene.xyz]

6
Energy =
C    -0.0000000   -0.0000000    0.6833008 
C    -0.0000000   -0.0000000   -0.6833008 
C     0.0000000    0.0000000    1.9007893 
C     0.0000000    0.0000000   -1.9007894 
H    -0.0000000   -0.0000000    2.9644591 
H     0.0000000    0.0000000   -2.9644591 
