# Supplementary material for: The GW/BSE Method in Magnetic Fields
Source: Front Chem. 2021 Nov 25;9:746162. doi: 10.3389/fchem.2021.746162 (PMC8655096; doi:10.3389/fchem.2021.746162)
Supplement: Supplementary file 1 [file DataSheet1.zip › Data Sheet 1/HolzerEtAlSupportingInformation2/MP2_Geometries/Cyanoformaldehyde.xyz]

5
Energy =
C    -0.4855004    0.0000000   -0.6494280 
C    -0.0069817    0.0000000    0.7376844 
O     0.2717766   -0.0000000   -1.5901164 
N     0.3448185   -0.0000000    1.8527057 
H    -1.5785671   -0.0000000   -0.7587507 
