# Supplementary material for: The GW/BSE Method in Magnetic Fields
Source: Front Chem. 2021 Nov 25;9:746162. doi: 10.3389/fchem.2021.746162 (PMC8655096; doi:10.3389/fchem.2021.746162)
Supplement: Supplementary file 1 [file DataSheet1.zip › Data Sheet 1/HolzerEtAlSupportingInformation2/MP2_Geometries/Cyanoacetylene.xyz]

5
Energy =
C     0.0000000    0.0000000   -1.9040381 
C     0.0000000    0.0000000   -0.6892486 
C    -0.0000000    0.0000000    0.6810105 
N    -0.0000000   -0.0000000    1.8546803 
H    -0.0000000   -0.0000000   -2.9685649 
