# Supplementary material for: The GW/BSE Method in Magnetic Fields
Source: Front Chem. 2021 Nov 25;9:746162. doi: 10.3389/fchem.2021.746162 (PMC8655096; doi:10.3389/fchem.2021.746162)
Supplement: Supplementary file 1 [file DataSheet1.zip › Data Sheet 1/HolzerEtAlSupportingInformation2/MP2_Geometries/Propynal.xyz]

6
Energy =
C    -0.4145995    0.0000000   -0.7366195 
C    -0.0968655   -0.0000000    0.6753102 
C     0.1278158   -0.0000000    1.8687230 
O     0.4268751    0.0000000   -1.6116893 
H    -1.4900756    0.0000000   -0.9742022 
H     0.3424365    0.0000000    2.9112017 
