# Supplementary material for: The GW/BSE Method in Magnetic Fields
Source: Front Chem. 2021 Nov 25;9:746162. doi: 10.3389/fchem.2021.746162 (PMC8655096; doi:10.3389/fchem.2021.746162)
Supplement: Supplementary file 1 [file DataSheet1.zip › Data Sheet 1/HolzerEtAlSupportingInformation2/MP2_Geometries/Nitrosamine.xyz]

6
Energy =
C    -0.9405993   -0.0000000   -0.5664854 
N    -0.0085163   -0.0000001    0.5708877 
O     1.1598303    0.0000001    0.2287289 
H    -0.4084222   -0.0000000   -1.5170339 
H    -1.5745111    0.8805007   -0.4560286 
H    -1.5745112   -0.8805007   -0.4560287 
