# Supplementary material for: The GW/BSE Method in Magnetic Fields
Source: Front Chem. 2021 Nov 25;9:746162. doi: 10.3389/fchem.2021.746162 (PMC8655096; doi:10.3389/fchem.2021.746162)
Supplement: Supplementary file 1 [file DataSheet1.zip › Data Sheet 1/HolzerEtAlSupportingInformation2/MP2_Geometries/HSiF.xyz]

3
Energy =
Si   -0.0326607    0.0000000    0.8774476 
F     1.1872580    0.0000000   -0.1752296 
H    -1.1545972    0.0000000   -0.1488210 
