# Supplementary material for: The GW/BSE Method in Magnetic Fields
Source: Front Chem. 2021 Nov 25;9:746162. doi: 10.3389/fchem.2021.746162 (PMC8655096; doi:10.3389/fchem.2021.746162)
Supplement: Supplementary file 1 [file DataSheet1.zip › Data Sheet 1/HolzerEtAlSupportingInformation2/MP2_Geometries/HPO.xyz]

3
Energy =
H     0.1636660    0.0000000    0.0736143 
P    -0.4188041    0.0000000    1.4019047 
O     0.7551382    0.0000000    2.3244810 
