# Supplementary material for: The GW/BSE Method in Magnetic Fields
Source: Front Chem. 2021 Nov 25;9:746162. doi: 10.3389/fchem.2021.746162 (PMC8655096; doi:10.3389/fchem.2021.746162)
Supplement: Supplementary file 1 [file DataSheet1.zip › Data Sheet 1/HolzerEtAlSupportingInformation2/MP2_Geometries/Thioformylchloride.xyz]

4
Energy =
C     0.0018408    0.0000000    0.6048358 
S     1.5133909   -0.0000000    0.0885603 
H    -0.2842781   -0.0000000    1.6538900 
Cl   -1.4044696   -0.0000000   -0.3979001 
