# Supplementary material for: The GW/BSE Method in Magnetic Fields
Source: Front Chem. 2021 Nov 25;9:746162. doi: 10.3389/fchem.2021.746162 (PMC8655096; doi:10.3389/fchem.2021.746162)
Supplement: Supplementary file 1 [file DataSheet1.zip › Data Sheet 1/HolzerEtAlSupportingInformation2/MP2_Geometries/Formyl_fluoride.xyz]

4
Energy =
C     0.0033557   -0.0000000    0.3967495 
O     1.1510703    0.0000000    0.1169571 
H    -0.4454736    0.0000000    1.3925811 
F    -0.9734975    0.0000000   -0.5257917 
