# Supplementary material for: The GW/BSE Method in Magnetic Fields
Source: Front Chem. 2021 Nov 25;9:746162. doi: 10.3389/fchem.2021.746162 (PMC8655096; doi:10.3389/fchem.2021.746162)
Supplement: Supplementary file 1 [file DataSheet1.zip › Data Sheet 1/HolzerEtAlSupportingInformation2/MP2_Geometries/Tetrazine.xyz]

8
Energy =
C     0.0000000   -0.0000001    1.2598799 
C    -0.0000000    0.0000001   -1.2598799 
N     1.1953016   -0.0000000    0.6642332 
N    -1.1953016   -0.0000000    0.6642332 
N     1.1953016    0.0000001   -0.6642332 
N    -1.1953016    0.0000001   -0.6642332 
H     0.0000000   -0.0000000    2.3426881 
H     0.0000000   -0.0000001   -2.3426881 
