# Supplementary material for: The GW/BSE Method in Magnetic Fields
Source: Front Chem. 2021 Nov 25;9:746162. doi: 10.3389/fchem.2021.746162 (PMC8655096; doi:10.3389/fchem.2021.746162)
Supplement: Supplementary file 1 [file DataSheet1.zip › Data Sheet 1/HolzerEtAlSupportingInformation2/MP2_Geometries/Pyrazine.xyz]

10
Energy =
C    -0.0000316    0.6953372    1.1294840 
C     0.0000271   -0.6953372    1.1294839 
C    -0.0000339    0.6953372   -1.1294839 
C     0.0000291   -0.6953372   -1.1294840 
N    -0.0001317    1.4089722    0.0000000 
N     0.0001188   -1.4089722   -0.0000000 
H     0.0000989    1.2502240    2.0612479 
H    -0.0000880   -1.2502239    2.0612478 
H     0.0000871    1.2502239   -2.0612478 
H    -0.0000759   -1.2502240   -2.0612479 
