# Supplementary material for: The GW/BSE Method in Magnetic Fields
Source: Front Chem. 2021 Nov 25;9:746162. doi: 10.3389/fchem.2021.746162 (PMC8655096; doi:10.3389/fchem.2021.746162)
Supplement: Supplementary file 1 [file DataSheet1.zip › Data Sheet 1/HolzerEtAlSupportingInformation2/MP2_Geometries/Acetaldehyd.xyz]

7
Energy =
C    -0.0014854    0.0000000    0.4599751 
C    -0.9295410    0.0000000   -0.7137084 
O     1.2069130   -0.0000000    0.3794602 
H    -0.4918765    0.0000000    1.4530233 
H    -1.5776387    0.8772659   -0.6636043 
H    -1.5776387   -0.8772659   -0.6636043 
H    -0.3699826    0.0000000   -1.6455876 
