# Supplementary material for: The GW/BSE Method in Magnetic Fields
Source: Front Chem. 2021 Nov 25;9:746162. doi: 10.3389/fchem.2021.746162 (PMC8655096; doi:10.3389/fchem.2021.746162)
Supplement: Supplementary file 1 [file DataSheet1.zip › Data Sheet 1/HolzerEtAlSupportingInformation2/MP2_Geometries/Formic_acid.xyz]

5
Energy =
C     0.0001802   -0.0000000    0.4206768 
O     1.1603884   -0.0000000    0.1088715 
O    -1.0319634   -0.0000000   -0.4388987 
H    -0.3776789    0.0000000    1.4479157 
H    -0.6459473    0.0000000   -1.3325773 
