# Supplementary material for: The GW/BSE Method in Magnetic Fields
Source: Front Chem. 2021 Nov 25;9:746162. doi: 10.3389/fchem.2021.746162 (PMC8655096; doi:10.3389/fchem.2021.746162)
Supplement: Supplementary file 1 [file DataSheet1.zip › Data Sheet 1/HolzerEtAlSupportingInformation2/MP2_Geometries/HPS.xyz]

3
Energy =
H    -1.3546557    0.0000000    1.2534223 
P     0.0443276    0.0000000    0.9564188 
S     0.0444422    0.0000000   -0.9764011 
