# Supplementary material for: The GW/BSE Method in Magnetic Fields
Source: Front Chem. 2021 Nov 25;9:746162. doi: 10.3389/fchem.2021.746162 (PMC8655096; doi:10.3389/fchem.2021.746162)
Supplement: Supplementary file 1 [file DataSheet1.zip › Data Sheet 1/HolzerEtAlSupportingInformation2/MP2_Geometries/Thionylcarbonylfluoride.xyz]

4
Energy =
C     0.0000000   -0.0000000   -0.2590610 
S    -0.0000000    0.0000000    1.3289478 
F    -0.0000000    1.0563227   -1.0399144 
F    -0.0000000   -1.0563227   -1.0399144 
