# Supplementary material for: The GW/BSE Method in Magnetic Fields
Source: Front Chem. 2021 Nov 25;9:746162. doi: 10.3389/fchem.2021.746162 (PMC8655096; doi:10.3389/fchem.2021.746162)
Supplement: Supplementary file 1 [file DataSheet1.zip › Data Sheet 1/HolzerEtAlSupportingInformation2/MP2_Geometries/SiCl2.xyz]

3
Energy =
Si    0.0000000   -0.0000000   -0.9339996 
Cl    0.0000000    1.6028232    0.3736279 
Cl    0.0000000   -1.6028232    0.3736279 
