# Supplementary material for: The GW/BSE Method in Magnetic Fields
Source: Front Chem. 2021 Nov 25;9:746162. doi: 10.3389/fchem.2021.746162 (PMC8655096; doi:10.3389/fchem.2021.746162)
Supplement: Supplementary file 1 [file DataSheet1.zip › Data Sheet 1/HolzerEtAlSupportingInformation2/MP2_Geometries/Glyoxal.xyz]

6
Energy =
C    -0.3268071    0.0000000    0.6827715 
C     0.3268071    0.0000000   -0.6827715 
O     0.3324555   -0.0000001    1.6981305 
O    -0.3324555   -0.0000001   -1.6981305 
H    -1.4303694    0.0000001    0.6738147 
H     1.4303694    0.0000001   -0.6738147 
