# Supplementary material for: The GW/BSE Method in Magnetic Fields
Source: Front Chem. 2021 Nov 25;9:746162. doi: 10.3389/fchem.2021.746162 (PMC8655096; doi:10.3389/fchem.2021.746162)
Supplement: Supplementary file 1 [file DataSheet1.zip › Data Sheet 1/HolzerEtAlSupportingInformation2/Tetracene_Geometries/TetraceneB3LYP.xyz]

30
Energy =
C    -4.8722980    0.7133506    0.0000000 
C    -4.8722980   -0.7133506    0.0000000 
C    -3.6998525    1.4044228    0.0000000 
H    -5.8166902    1.2435541    0.0000000 
C    -2.4420432    0.7235923    0.0000000 
H    -3.6996617    2.4883860    0.0000000 
C    -3.6998525   -1.4044228    0.0000000 
H    -5.8166902   -1.2435541    0.0000000 
C    -2.4420432   -0.7235923    0.0000000 
H    -3.6996617   -2.4883860    0.0000000 
C    -1.2315560    1.4016873    0.0000000 
C    -1.2315560   -1.4016873    0.0000000 
C     0.0000000   -0.7237470    0.0000000 
H    -1.2319180   -2.4864483    0.0000000 
C     0.0000000    0.7237470    0.0000000 
H    -1.2319180    2.4864483    0.0000000 
C     1.2315560    1.4016873    0.0000000 
C     1.2315560   -1.4016873    0.0000000 
C     2.4420432   -0.7235923    0.0000000 
H     1.2319180   -2.4864483    0.0000000 
C     2.4420432    0.7235923    0.0000000 
H     1.2319180    2.4864483    0.0000000 
C     3.6998525    1.4044228    0.0000000 
C     3.6998525   -1.4044228    0.0000000 
C     4.8722980   -0.7133506    0.0000000 
H     3.6996617   -2.4883860    0.0000000 
C     4.8722980    0.7133506    0.0000000 
H     3.6996617    2.4883860    0.0000000 
H     5.8166902    1.2435541    0.0000000 
H     5.8166902   -1.2435541    0.0000000 
