# Supplementary material for: The GW/BSE Method in Magnetic Fields
Source: Front Chem. 2021 Nov 25;9:746162. doi: 10.3389/fchem.2021.746162 (PMC8655096; doi:10.3389/fchem.2021.746162)
Supplement: Supplementary file 1 [file DataSheet1.zip › Data Sheet 1/HolzerEtAlSupportingInformation2/Tetracene_Geometries/TetraceneBHLYP.xyz]

30
Energy =
C    -4.8360531    0.7118860    0.0000000 
C    -4.8360531   -0.7118860    0.0000000 
C    -3.6765828    1.3963908    0.0000000 
H    -5.7741573    1.2366631    0.0000000 
C    -2.4220966    0.7172592    0.0000000 
H    -3.6755959    2.4721153    0.0000000 
C    -3.6765828   -1.3963908    0.0000000 
H    -5.7741573   -1.2366631    0.0000000 
C    -2.4220966   -0.7172592    0.0000000 
H    -3.6755959   -2.4721153    0.0000000 
C    -1.2241477    1.3914451    0.0000000 
C    -1.2241477   -1.3914451    0.0000000 
C     0.0000000   -0.7160309    0.0000000 
H    -1.2242847   -2.4679108    0.0000000 
C     0.0000000    0.7160309    0.0000000 
H    -1.2242847    2.4679108    0.0000000 
C     1.2241477    1.3914451    0.0000000 
C     1.2241477   -1.3914451    0.0000000 
C     2.4220966   -0.7172592    0.0000000 
H     1.2242847   -2.4679108    0.0000000 
C     2.4220966    0.7172592    0.0000000 
H     1.2242847    2.4679108    0.0000000 
C     3.6765828    1.3963908    0.0000000 
C     3.6765828   -1.3963908    0.0000000 
C     4.8360531   -0.7118860    0.0000000 
H     3.6755959   -2.4721153    0.0000000 
C     4.8360531    0.7118860    0.0000000 
H     3.6755959    2.4721153    0.0000000 
H     5.7741573    1.2366631    0.0000000 
H     5.7741573   -1.2366631    0.0000000 
