# Supplementary material for: The GW/BSE Method in Magnetic Fields
Source: Front Chem. 2021 Nov 25;9:746162. doi: 10.3389/fchem.2021.746162 (PMC8655096; doi:10.3389/fchem.2021.746162)
Supplement: Supplementary file 1 [file DataSheet1.zip › Data Sheet 1/HolzerEtAlSupportingInformation2/Tetracene_Geometries/TetraceneCAMB3LYP.xyz]

30
Energy =
C    -4.8508938    0.7134999    0.0000000 
C    -4.8508938   -0.7134999    0.0000000 
C    -3.6874614    1.3997803    0.0000000 
H    -5.7949380    1.2421967    0.0000000 
C    -2.4294744    0.7187102    0.0000000 
H    -3.6853637    2.4826966    0.0000000 
C    -3.6874614   -1.3997803    0.0000000 
H    -5.7949380   -1.2421967    0.0000000 
C    -2.4294744   -0.7187102    0.0000000 
H    -3.6853637   -2.4826966    0.0000000 
C    -1.2277888    1.3946894    0.0000000 
C    -1.2277888   -1.3946894    0.0000000 
C     0.0000000   -0.7175738    0.0000000 
H    -1.2279516   -2.4784418    0.0000000 
C     0.0000000    0.7175738    0.0000000 
H    -1.2279516    2.4784418    0.0000000 
C     1.2277888    1.3946894    0.0000000 
C     1.2277888   -1.3946894    0.0000000 
C     2.4294744   -0.7187102    0.0000000 
H     1.2279516   -2.4784418    0.0000000 
C     2.4294744    0.7187102    0.0000000 
H     1.2279516    2.4784418    0.0000000 
C     3.6874614    1.3997803    0.0000000 
C     3.6874614   -1.3997803    0.0000000 
C     4.8508938   -0.7134999    0.0000000 
H     3.6853637   -2.4826966    0.0000000 
C     4.8508938    0.7134999    0.0000000 
H     3.6853637    2.4826966    0.0000000 
H     5.7949380    1.2421967    0.0000000 
H     5.7949380   -1.2421967    0.0000000 
