# Supplementary material for: The GW/BSE Method in Magnetic Fields
Source: Front Chem. 2021 Nov 25;9:746162. doi: 10.3389/fchem.2021.746162 (PMC8655096; doi:10.3389/fchem.2021.746162)
Supplement: Supplementary file 1 [file DataSheet1.zip › Data Sheet 1/HolzerEtAlSupportingInformation2/Tetracene_Geometries/TetracenePBE0.xyz]

30
Energy =
C    -4.8855163    0.6956730    0.0000000 
C    -4.8855163   -0.6956730    0.0000000 
C    -3.6756780    1.3913401    0.0000000 
H    -5.8255174    1.2411768    0.0000000 
C    -2.4509410    0.7034034    0.0000000 
H    -3.6953106    2.4788771    0.0000000 
C    -3.6756780   -1.3913401    0.0000000 
H    -5.8255174   -1.2411768    0.0000000 
C    -2.4509410   -0.7034034    0.0000000 
H    -3.6953106   -2.4788771    0.0000000 
C    -1.2255267    1.3896269    0.0000000 
C    -1.2255267   -1.3896269    0.0000000 
C     0.0000000   -0.7068772    0.0000000 
H    -1.2261924   -2.4828338    0.0000000 
C     0.0000000    0.7068772    0.0000000 
H    -1.2261924    2.4828338    0.0000000 
C     1.2255267    1.3896269    0.0000000 
C     1.2255267   -1.3896269    0.0000000 
C     2.4509410   -0.7034034    0.0000000 
H     1.2261924   -2.4828338    0.0000000 
C     2.4509410    0.7034034    0.0000000 
H     1.2261924    2.4828338    0.0000000 
C     3.6756780    1.3913401    0.0000000 
C     3.6756780   -1.3913401    0.0000000 
C     4.8855163   -0.6956730    0.0000000 
H     3.6953106   -2.4788771    0.0000000 
C     4.8855163    0.6956730    0.0000000 
H     3.6953106    2.4788771    0.0000000 
H     5.8255174    1.2411768    0.0000000 
H     5.8255174   -1.2411768    0.0000000 
